# Supplementary material for: Determination of Mechanical Properties of Single and Double-Layer Intraply Hybrid Composites Manufactured by Hand Lay-Up Method
Source: Polymers (Basel). 2026 Jan 9;18(2):188. doi: 10.3390/polym18020188 (PMC12845855; doi:10.3390/polym18020188)
Supplement: Supplementary file 1 [file polymers-18-00188-s001.zip]

Archive with 2 entries (2 files):
- Supplementary File S2-Two way ANOVA.pdf
- Supplementary File S1-One way ANOVA.pdf
